# Supplementary material for: Goats work for food in a contrafreeloading task
Source: Sci Rep. 2020 Dec 21;10:22336. doi: 10.1038/s41598-020-78931-w (PMC7752918; doi:10.1038/s41598-020-78931-w)
Supplement: Supplementary file 2 — Supplementary Information 2. [file 41598_2020_78931_MOESM2_ESM.r]

###################################################
# R v4.0.2 code accompanying Rosenberger et al. (2020)
###################################################

library(lme4)     # for GLMM and LMM fitting (v.1.1-23)
library(multcomp) # for testing contrasts    (v.1.4-13)

###################################################
# Part I: Read Data 
###################################################

# Path to the directory with the data files SupplementaryDataS1_experiment.csv and SupplementaryDataS2_animals.csv
d_dir <- "your_path" # adjust!

# -------------------------------------------------

# Classes for columns to be read from SupplementaryDataS1_experiment.csv
d_classes_exp  <- c(Obs                   = "factor", 
                    ClosedSide            = "factor", 
                    Individual            = "factor",
                    Trial                 = "integer",
                    Side                  = "factor",
                    DoorType              = "factor",
                    ApproachTime          = "double",
                    N1_Participation      = "factor",
                    N2_DoorType           = "factor",
                    N3_ApproachTimeClosed = "factor",
                    N3_ApproachTimeClosed = "factor",
                    N4_ApproachTimeOpen   = "factor")

# Read SupplementaryDataS1_experiment.csv to data.frame
exp_data <- read.table(file = file.path(d_dir, "SupplementaryDataS1_experiment.csv"), 
                       sep = ",", header = TRUE, 
                       colClasses = d_classes_exp)

# Reorder levels in DoorType column
exp_data$DoorType <- factor(exp_data$DoorType, levels = c("Open", "Closed"))

# -------------------------------------------------

# Classes for columns to be read from SupplementaryDataS2_animals.csv --> "NULL" for columns to be skipped
d_classes_anim  <- c(Individual    = "factor",
                     Pen           = "factor",
                     DateOfBirth   = "NULL",
                     Taxonomy      = "NULL",
                     Breed         = "NULL",
                     SelectionLine = "factor")

# Read T2_animals.csv to data.frame
animals_data <- read.table(file = file.path(d_dir, "SupplementaryDataS2_animals.csv"), 
                           sep  = ",", header = TRUE,
                           colClasses = d_classes_anim)

# Reorder levels in SelectionLine column
animals_data$SelectionLine <- factor(animals_data$SelectionLine, levels = c("Dwarf", "Dairy"))

# -------------------------------------------------

# Join exp_data and animals_data by column "Individual"
mod_data <- merge(exp_data, animals_data, by = "Individual", all.x = TRUE, all.y = FALSE)

###################################################
# Part II: IRTree GLMM (Table 1, Figure 3)
###################################################

# Reshape from wide to long format
mod_data_long <- reshape(data = mod_data,
                         direction = "long",
                         varying = c("N1_Participation", "N2_DoorType", 
                                     "N3_ApproachTimeClosed", "N4_ApproachTimeOpen"),
                         v.names = "Value",
                         idvar = "Obs",
                         timevar = "Node",
                         times = paste0("N", 1:4))

# -------------------------------------------------

# Define model formula
IRTree_formula <- formula(Value ~ 
                            # fixed effects
                            0 + Node:SelectionLine + 
                            Node:SelectionLine:I(Trial - 1) + 
                            # random effects
                            (0 + Node | Pen/Individual/ClosedSide) +
                            (1|Obs))


# Fit glmm model
IRTree <- glmer(formula = IRTree_formula,
                data = mod_data_long, 
                family = binomial(link=logit),
                na.action = na.omit,
                control = glmerControl(optimizer = "bobyqa", optCtrl = list(maxfun = 10^5)))

# Inspect model results
summary(IRTree)

# -------------------------------------------------

# Define contrast matrix for SelectionLine contrasts
C <- rbind(
  "NodeN1:SelectionLineDairy - NodeN1:SelectionLineDwarf" = c(-1, 0, 0, 0, 1, 0, 0, 0, 0, 0, 0, 0, 0, 0, 0, 0),
  "NodeN2:SelectionLineDairy - NodeN2:SelectionLineDwarf" = c(0, -1, 0, 0, 0, 1, 0, 0, 0, 0, 0, 0, 0, 0, 0, 0),
  "NodeN3:SelectionLineDairy - NodeN3:SelectionLineDwarf" = c(0, 0, -1, 0, 0, 0, 1, 0, 0, 0, 0, 0, 0, 0, 0, 0),
  "NodeN4:SelectionLineDairy - NodeN4:SelectionLineDwarf" = c(0, 0, 0, -1, 0, 0, 0, 1, 0, 0, 0, 0, 0, 0, 0, 0),
  "NodeN1:SelectionLineDairy:I(Trial - 1) - NodeN1:SelectionLineDwarf:I(Trial - 1)" = c(0, 0, 0, 0, 0, 0, 0, 0, -1, 0, 0, 0, 1, 0, 0, 0),
  "NodeN2:SelectionLineDairy:I(Trial - 1) - NodeN2:SelectionLineDwarf:I(Trial - 1)" = c(0, 0, 0, 0, 0, 0, 0, 0, 0, -1, 0, 0, 0, 1, 0, 0),
  "NodeN3:SelectionLineDairy:I(Trial - 1) - NodeN3:SelectionLineDwarf:I(Trial - 1" = c(0, 0, 0, 0, 0, 0, 0, 0, 0, 0, -1, 0, 0, 0, 1, 0),
  "NodeN4:SelectionLineDairy:I(Trial - 1) - NodeN4:SelectionLineDwarf:I(Trial - 1)" = c(0, 0, 0, 0, 0, 0, 0, 0, 0, 0, 0, -1, 0, 0, 0, 1))

# Test contrasts
SelectionLineContrasts <- glht(IRTree, linfct = C, alternative = "two.sided")

# Inspect contrast results
summary(SelectionLineContrasts, test = adjusted('none'))

# -------------------------------------------------

# Define grid to calculate fitted values plus confidence band
prediction_grid <- expand.grid(Trial = 1:10, 
                               SelectionLine = factor(c("Dwarf", "Dairy"), levels = c("Dwarf", "Dairy")),
                               Node  = factor(c("N1", "N2", "N3", "N4")))

# Summarise observations to create to 'observed' data 
for (i in 1:nrow(prediction_grid)) {
  prediction_grid$observed[i] <- mean(as.numeric(as.character(mod_data_long[mod_data_long$Node  == prediction_grid$Node[i] & 
                                                                              mod_data_long$Trial == prediction_grid$Trial[i] &
                                                                              mod_data_long$SelectionLine == prediction_grid$SelectionLine[i], "Value"])), na.rm = TRUE)
}

# Calculate fitted values (considering fixed effects only)
prediction_grid$fitted <- predict(IRTree, newdata = prediction_grid, re.form = ~ 0, type = "response")  

# Parametric bootstrapping (considering fixed effects only)
boot_predict <- bootMer(IRTree, nsim = 10000, seed = 1,
                        FUN = function(x) predict(x, newdata = prediction_grid, re.form = ~ 0, type = "response"),  
                        parallel = "multicore", 
                        ncpus = 32) # adjust! 

# Determine confidence band from bootstrap results
confi_band <- apply(boot_predict$t, 2, quantile, probs = c(0.025, 0.975))

prediction_grid <- cbind(prediction_grid, t(confi_band))

# Inspect fitted values and confidence band
head(prediction_grid)

###################################################
# Part III: Linear mixed model (Table 2, Figure 5)
###################################################

lmm_formula <- formula(log2(ApproachTime) ~ 
                         # fixed effects
                         0 + SelectionLine +
                         SelectionLine:DoorType +
                         SelectionLine:DoorType:I(Trial-1) + 
                         # random effects
                         (1 | Pen/Individual/ClosedSide))

# Fit glmm model
LMM <- lmer(formula = lmm_formula, 
            data = mod_data,
            control = lmerControl(optimizer = "bobyqa"))

# Inspect model results 
summary(LMM) 

# Test coefficients
summary(glht(LMM, alternative = "two.sided"), test = adjusted('none'))

# -------------------------------------------------

# Define contrast matrix for SelectionLine contrasts
C <- rbind(
  "SelectionLineDairy - SelectionLineDwarf" = c(-1, 1, 0, 0, 0, 0, 0, 0),
  "SelectionLineDairy:DoorTypeClosed - SelectionLineDwarf:DoorTypeClosed" = c(0, 0, -1, 1, 0, 0, 0, 0),
  "SelectionLineDairy:DoorTypeOpen:I(Trial - 1) - SelectionLineDwarf:DoorTypeOpen:I(Trial - 1)" = c(0, 0, 0, 0, -1, 1, 0, 0), 
  "SelectionLineDairy:DoorTypeClosed:I(Trial - 1) - SelectionLineDwarf:DoorTypeClosed:I(Trial - 1)" = c(0, 0, 0, 0, 0, 0, -1, 1))

# Test contrasts
SelectionLineContrasts <- glht(LMM, linfct = C, alternative = "two.sided")

# Inspect contrast results
summary(SelectionLineContrasts, test = adjusted('none'))

# -------------------------------------------------

# Define grid to calculate fitted values plus confidence band 
prediction_grid <- expand.grid(Trial = 1:10,
                               DoorType = c("Open", "Closed"),
                               SelectionLine = c("Dwarf", "Dairy"))

# Calculate fitted values (considering fixed effects only) and back transform from log2 to linear scale
prediction_grid$fitted <- 2 ^ predict(LMM, newdata = prediction_grid, re.form = ~ 0, type = "response") 

# Parametric bootstrapping (considering fixed effects only)
boot_predict <- bootMer(LMM, nsim = 10000, seed = 1,
                        FUN = function(x) predict(x, newdata = prediction_grid, re.form = ~ 0, type = "response"),  
                        parallel = "multicore", 
                        ncpus = 16) # adjust! 

# Determine confidence band from bootstrap results
confi_band <- 2 ^ apply(boot_predict$t, 2, quantile, probs = c(0.025, 0.975))

prediction_grid <- cbind(prediction_grid, t(confi_band))

# Inspect fitted values and confidence band
head(prediction_grid)
