# Supplementary material for: Goats work for food in a contrafreeloading task
Source: Sci Rep. 2020 Dec 21;10:22336. doi: 10.1038/s41598-020-78931-w (PMC7752918; doi:10.1038/s41598-020-78931-w)
Supplement: Supplementary file 3 — Supplementary Information 3. [file 41598_2020_78931_MOESM3_ESM.csv]

# Research Data accompanying Rosenberger et al.(2020)
# ----------------------------------------------------
# Obs: Unique identifier of observation
# ClosedSide: Location of closed door (Left / Right)
# Individual: Identifier of individual
# Trial: Trial number identifying repetitions (1-10)
# Side: Side chosen by the goat (Left / Right)
# DoorType: Type of door chosen by the goat (Open / Closed)
# ApproachTime: Time taken to approach the door (seconds)
# N1_Participation: IRtree Node 1 - participation in experiment? (Yes 1 / No 0)
# N2_DoorType: IRtree Node 2 - type of door chosen (Closed 1 / Open 0)
# N3_ApproachTimeClosed: IRtree Node 3 - time to approach closed door (Long 1 / Short 0)
# N4_ApproachTimeOpen: IRtree Node 4 - time to approach open door (Long 1 / Short 0)
# ----------------------------------------------------
Obs	ClosedSide	Individual	Trial	Side	DoorType	ApproachTime	N1_Participation	N2_DoorType	N3_ApproachTimeClosed	N4_ApproachTimeOpen
A0_T1	Right	A0	1	Left	Open	6.04	1	0	NA	1
A0_T2	Right	A0	2	Left	Open	3.64	1	0	NA	1
A0_T3	Left	A0	3	Right	Open	2.14	1	0	NA	0
A0_T4	Right	A0	4	Left	Open	2.36	1	0	NA	0
A0_T5	Left	A0	5	Right	Open	2.36	1	0	NA	0
A0_T6	Right	A0	6	Left	Open	1.88	1	0	NA	0
A0_T7	Left	A0	7	Right	Open	1.86	1	0	NA	0
A0_T8	Right	A0	8	Left	Open	1.64	1	0	NA	0
A0_T9	Left	A0	9	Right	Open	1.9	1	0	NA	0
A0_T10	Left	A0	10	Left	Closed	7.06	1	1	1	NA
A1_T1	Left	A1	1	Right	Open	2.22	1	0	NA	0
A1_T2	Right	A1	2	Left	Open	2.2	1	0	NA	0
A1_T3	Left	A1	3	Left	Closed	2.72	1	1	1	NA
A1_T4	Left	A1	4	Right	Open	1.7	1	0	NA	0
A1_T5	Right	A1	5	Left	Open	1.22	1	0	NA	0
A1_T6	Right	A1	6	Left	Open	0.72	1	0	NA	0
A1_T7	Left	A1	7	Left	Closed	14.48	1	1	1	NA
A1_T8	Right	A1	8	Right	Closed	1.6	1	1	0	NA
A1_T9	Right	A1	9	Right	Closed	4.14	1	1	1	NA
A1_T10	Left	A1	10	Left	Closed	4.22	1	1	1	NA
A2_T1	Right	A2	1	Left	Open	5.8485	1	0	NA	1
A2_T2	Right	A2	2	Left	Open	4.46	1	0	NA	1
A2_T3	Left	A2	3	Left	Closed	14.06	1	1	1	NA
A2_T4	Left	A2	4	Left	Closed	17.546	1	1	1	NA
A2_T5	Right	A2	5	Left	Open	0.65	1	0	NA	0
A2_T6	Left	A2	6	Left	Closed	7.148	1	1	1	NA
A2_T7	Right	A2	7	Left	Open	3.575	1	0	NA	1
A2_T8	Left	A2	8	Left	Closed	5.849	1	1	1	NA
A2_T9	Left	A2	9	Right	Open	2.924	1	0	NA	1
A2_T10	Right	A2	10	Right	Closed	22.094	1	1	1	NA
A3_T1	Left	A3	1	Left	Closed	3.2415	1	1	1	NA
A3_T2	Right	A3	2	Right	Closed	3.8308	1	1	1	NA
A3_T3	Right	A3	3	Right	Closed	1.7681	1	1	0	NA
A3_T4	Left	A3	4	Right	Open	4.715	1	0	NA	1
A3_T5	Right	A3	5	Right	Closed	2.653	1	1	0	NA
A3_T6	Left	A3	6	Right	Open	2.947	1	0	NA	1
A3_T7	Right	A3	7	Right	Closed	2.358	1	1	0	NA
A3_T8	Left	A3	8	Left	Closed	4.126	1	1	1	NA
A3_T9	Left	A3	9	Left	Closed	1.179	1	1	0	NA
A3_T10	Right	A3	10	Left	Open	1.768	1	0	NA	0
A5_T1	Right	A5	1	Right	Closed	3.064	1	1	1	NA
A5_T2	Left	A5	2	Left	Closed	6.128	1	1	1	NA
A5_T3	Left	A5	3	Right	Open	3.064	1	0	NA	1
A5_T4	Right	A5	4	NA	NA	NA	0	NA	NA	NA
A5_T5	Right	A5	5	Left	Open	2.681	1	0	NA	1
A5_T6	Left	A5	6	Right	Open	6.511	1	0	NA	1
A5_T7	Right	A5	7	Left	Open	2.298	1	0	NA	0
A5_T8	Left	A5	8	Right	Open	2.681	1	0	NA	1
A5_T9	Left	A5	9	Right	Open	2.681	1	0	NA	1
A5_T10	Right	A5	10	Right	Closed	4.596	1	1	1	NA
A6_T1	Left	A6	1	Right	Open	3.4826	1	0	NA	1
A6_T2	Right	A6	2	Left	Open	2.1616	1	0	NA	0
A6_T3	Right	A6	3	Left	Open	3.242	1	0	NA	1
A6_T4	Left	A6	4	Right	Open	2.162	1	0	NA	0
A6_T5	Left	A6	5	Right	Open	3.243	1	0	NA	1
A6_T6	Right	A6	6	NA	NA	NA	0	NA	NA	NA
A6_T7	Right	A6	7	Right	Closed	3.513	1	1	1	NA
A6_T8	Left	A6	8	Right	Open	4.053	1	0	NA	1
A6_T9	Left	A6	9	NA	NA	NA	0	NA	NA	NA
A6_T10	Right	A6	10	NA	NA	NA	0	NA	NA	NA
A7_T1	Left	A7	1	Left	Closed	13.3993	1	1	1	NA
A7_T2	Right	A7	2	NA	NA	NA	0	NA	NA	NA
A7_T3	Left	A7	3	Left	Closed	2.842	1	1	1	NA
A7_T4	Right	A7	4	Left	Open	6.09	1	0	NA	1
A7_T5	Right	A7	5	Right	Closed	3.654	1	1	1	NA
A7_T6	Left	A7	6	Right	Open	2.842	1	0	NA	1
A7_T7	Left	A7	7	Left	Closed	4.873	1	1	1	NA
A7_T8	Right	A7	8	Right	Closed	4.06	1	1	1	NA
A7_T9	Right	A7	9	Left	Open	1.624	1	0	NA	0
A7_T10	Left	A7	10	Right	Open	2.842	1	0	NA	1
A8_T1	Right	A8	1	Left	Open	2.1684	1	0	NA	0
A8_T2	Left	A8	2	Right	Open	2.5298	1	0	NA	0
A8_T3	Left	A8	3	Right	Open	4.3368	1	0	NA	1
A8_T4	Right	A8	4	Right	Closed	2.891	1	1	1	NA
A8_T5	Left	A8	5	Left	Closed	9.035	1	1	1	NA
A8_T6	Right	A8	6	Right	Closed	12.288	1	1	1	NA
A8_T7	Left	A8	7	Left	Closed	6.867	1	1	1	NA
A8_T8	Right	A8	8	Left	Open	6.144	1	0	NA	1
A8_T9	Left	A8	9	Right	Open	3.253	1	0	NA	1
A8_T10	Right	A8	10	Left	Open	2.53	1	0	NA	0
A9_T1	Right	A9	1	Left	Open	6.105	1	0	NA	1
A9_T2	Right	A9	2	Right	Closed	13.024	1	1	1	NA
A9_T3	Left	A9	3	Right	Open	3.663	1	0	NA	1
A9_T4	Right	A9	4	Left	Open	2.849	1	0	NA	1
A9_T5	Left	A9	5	Left	Closed	5.698	1	1	1	NA
A9_T6	Right	A9	6	Right	Closed	4.07	1	1	1	NA
A9_T7	Left	A9	7	Left	Closed	3.256	1	1	1	NA
A9_T8	Left	A9	8	Right	Open	4.477	1	0	NA	1
A9_T9	Right	A9	9	Right	Closed	3.256	1	1	1	NA
A9_T10	Left	A9	10	Left	Closed	4.477	1	1	1	NA
B0_T1	Left	B0	1	Right	Open	3.909	1	0	NA	1
B0_T2	Right	B0	2	Left	Open	7.0362	1	0	NA	1
B0_T3	Left	B0	3	Right	Open	2.8666	1	0	NA	1
B0_T4	Right	B0	4	Left	Open	1.825	1	0	NA	0
B0_T5	Right	B0	5	Right	Closed	2.085	1	1	0	NA
B0_T6	Left	B0	6	Right	Open	2.085	1	0	NA	0
B0_T7	Left	B0	7	Right	Open	1.564	1	0	NA	0
B0_T8	Right	B0	8	Right	Closed	2.866	1	1	1	NA
B0_T9	Right	B0	9	Right	Closed	2.606	1	1	0	NA
B0_T10	Left	B0	10	Left	Closed	3.388	1	1	1	NA
B1_T1	Right	B1	1	Left	Open	29.494	1	0	NA	1
B1_T2	Left	B1	2	NA	NA	NA	0	NA	NA	NA
B1_T3	Right	B1	3	Left	Open	5.898	1	0	NA	1
B1_T4	Left	B1	4	NA	NA	NA	0	NA	NA	NA
B1_T5	Right	B1	5	Left	Open	2.949	1	0	NA	1
B1_T6	Right	B1	6	Left	Open	7.079	1	0	NA	1
B1_T7	Left	B1	7	NA	NA	NA	0	NA	NA	NA
B1_T8	Left	B1	8	NA	NA	NA	0	NA	NA	NA
B1_T9	Right	B1	9	Left	Open	6	1	0	NA	1
B1_T10	Left	B1	10	NA	NA	NA	0	NA	NA	NA
B2_T1	Left	B2	1	NA	NA	NA	0	NA	NA	NA
B2_T2	Left	B2	2	Right	Open	3.067	1	0	NA	1
B2_T3	Right	B2	3	NA	NA	NA	0	NA	NA	NA
B2_T4	Right	B2	4	NA	NA	NA	0	NA	NA	NA
B2_T5	Left	B2	5	NA	NA	NA	0	NA	NA	NA
B2_T6	Right	B2	6	NA	NA	NA	0	NA	NA	NA
B2_T7	Left	B2	7	NA	NA	NA	0	NA	NA	NA
B2_T8	Left	B2	8	NA	NA	NA	0	NA	NA	NA
B2_T9	Right	B2	9	NA	NA	NA	0	NA	NA	NA
B2_T10	Right	B2	10	Left	Open	7.663	1	0	NA	1
B3_T1	Left	B3	1	NA	NA	NA	0	NA	NA	NA
B3_T2	Right	B3	2	Left	Open	2.011	1	0	NA	0
B3_T3	Left	B3	3	Right	Open	2.413	1	0	NA	0
B3_T4	Left	B3	4	Right	Open	3.62	1	0	NA	1
B3_T5	Right	B3	5	NA	NA	NA	0	NA	NA	NA
B3_T6	Left	B3	6	NA	NA	NA	0	NA	NA	NA
B3_T7	Right	B3	7	Right	Closed	2.815	1	1	1	NA
B3_T8	Right	B3	8	Right	Closed	3.218	1	1	1	NA
B3_T9	Left	B3	9	Right	Open	3.217	1	0	NA	1
B3_T10	Right	B3	10	Right	Closed	3.218	1	1	1	NA
B4_T1	Left	B4	1	Right	Open	1.9956	1	0	NA	0
B4_T2	Right	B4	2	NA	NA	NA	0	NA	NA	NA
B4_T3	Right	B4	3	Right	Closed	0.855	1	1	0	NA
B4_T4	Left	B4	4	Right	Open	1.426	1	0	NA	0
B4_T5	Left	B4	5	Right	Open	1.14	1	0	NA	0
B4_T6	Right	B4	6	Right	Closed	1.139	1	1	0	NA
B4_T7	Right	B4	7	Right	Closed	1.423	1	1	0	NA
B4_T8	Left	B4	8	Right	Open	1.426	1	0	NA	0
B4_T9	Left	B4	9	Right	Open	2.565	1	0	NA	0
B4_T10	Right	B4	10	Right	Closed	1.71	1	1	0	NA
B5_T1	Left	B5	1	NA	NA	NA	0	NA	NA	NA
B5_T2	Right	B5	2	Left	Open	1.8982	1	0	NA	0
B5_T3	Left	B5	3	Right	Open	1.518	1	0	NA	0
B5_T4	Left	B5	4	Left	Closed	1.895	1	1	0	NA
B5_T5	Right	B5	5	Left	Open	1.898	1	0	NA	0
B5_T6	Right	B5	6	NA	NA	NA	0	NA	NA	NA
B5_T7	Left	B5	7	Right	Open	2.276	1	0	NA	0
B5_T8	Right	B5	8	Left	Open	1.519	1	0	NA	0
B5_T9	Right	B5	9	NA	NA	NA	0	NA	NA	NA
B5_T10	Left	B5	10	Left	Closed	2.283	1	1	0	NA
B6_T1	Right	B6	1	NA	NA	NA	0	NA	NA	NA
B6_T2	Right	B6	2	NA	NA	NA	0	NA	NA	NA
B6_T3	Left	B6	3	Right	Open	1.55	1	0	NA	0
B6_T4	Left	B6	4	Right	Open	9.295	1	0	NA	1
B6_T5	Right	B6	5	Left	Open	1.033	1	0	NA	0
B6_T6	Left	B6	6	NA	NA	NA	0	NA	NA	NA
B6_T7	Right	B6	7	NA	NA	NA	0	NA	NA	NA
B6_T8	Left	B6	8	Left	Closed	2.584	1	1	0	NA
B6_T9	Left	B6	9	Left	Closed	2.066	1	1	0	NA
B6_T10	Right	B6	10	Left	Open	1.548	1	0	NA	0
B7_T1	Left	B7	1	Right	Open	9.924	1	0	NA	1
B7_T2	Right	B7	2	Right	Closed	6.9024	1	1	1	NA
B7_T3	Right	B7	3	Left	Open	2.5888	1	0	NA	0
B7_T4	Left	B7	4	Right	Open	3.021	1	0	NA	1
B7_T5	Right	B7	5	NA	NA	NA	0	NA	NA	NA
B7_T6	Left	B7	6	NA	NA	NA	0	NA	NA	NA
B7_T7	Right	B7	7	Left	Open	2.157	1	0	NA	0
B7_T8	Left	B7	8	Right	Open	2.156	1	0	NA	0
B7_T9	Left	B7	9	Right	Open	2.156	1	0	NA	0
B7_T10	Right	B7	10	Right	Closed	2.155	1	1	0	NA
B8_T1	Right	B8	1	NA	NA	NA	0	NA	NA	NA
B8_T2	Left	B8	2	Left	Closed	2.5452	1	1	0	NA
B8_T3	Left	B8	3	Right	Open	4.3656	1	0	NA	1
B8_T4	Right	B8	4	Left	Open	4.002	1	0	NA	1
B8_T5	Right	B8	5	Right	Closed	4.005	1	1	1	NA
B8_T6	Left	B8	6	Left	Closed	1.821	1	1	0	NA
B8_T7	Right	B8	7	Left	Open	2.187	1	0	NA	0
B8_T8	Left	B8	8	Right	Open	1.824	1	0	NA	0
B8_T9	Left	B8	9	Left	Closed	10.911	1	1	1	NA
B8_T10	Right	B8	10	Right	Closed	4.733	1	1	1	NA
C0_T1	Right	C0	1	Left	Open	2.7986	1	0	NA	1
C0_T2	Left	C0	2	Right	Open	6.3968	1	0	NA	1
C0_T3	Left	C0	3	Left	Closed	4.3942	1	1	1	NA
C0_T4	Right	C0	4	Right	Closed	9.591	1	1	1	NA
C0_T5	Left	C0	5	Left	Closed	2.796	1	1	1	NA
C0_T6	Right	C0	6	Left	Open	2.396	1	0	NA	0
C0_T7	Left	C0	7	Right	Open	3.998	1	0	NA	1
C0_T8	Right	C0	8	Left	Open	3.198	1	0	NA	1
C0_T9	Left	C0	9	Left	Closed	2.8	1	1	1	NA
C0_T10	Right	C0	10	NA	NA	NA	0	NA	NA	NA
C1_T1	Right	C1	1	Right	Closed	1.9574	1	1	0	NA
C1_T2	Left	C1	2	Left	Closed	1.63	1	1	0	NA
C1_T3	Left	C1	3	Left	Closed	0.972	1	1	0	NA
C1_T4	Right	C1	4	Left	Open	2.278	1	0	NA	0
C1_T5	Left	C1	5	Left	Closed	2.277	1	1	0	NA
C1_T6	Right	C1	6	Left	Open	1.953	1	0	NA	0
C1_T7	Left	C1	7	Right	Open	2.603	1	0	NA	0
C1_T8	Right	C1	8	Left	Open	1.952	1	0	NA	0
C1_T9	Left	C1	9	Right	Open	2.603	1	0	NA	0
C1_T10	Right	C1	10	Left	Open	1.952	1	0	NA	0
C2_T1	Right	C2	1	Left	Open	5.2612	1	0	NA	1
C2_T2	Right	C2	2	Left	Open	1.1274	1	0	NA	0
C2_T3	Left	C2	3	Left	Closed	1.1262	1	1	0	NA
C2_T4	Right	C2	4	Right	Closed	15.409	1	1	1	NA
C2_T5	Left	C2	5	Left	Closed	2.254	1	1	0	NA
C2_T6	Right	C2	6	Left	Open	1.878	1	0	NA	0
C2_T7	Left	C2	7	Left	Closed	1.505	1	1	0	NA
C2_T8	Left	C2	8	Left	Closed	1.879	1	1	0	NA
C2_T9	Right	C2	9	Left	Open	2.631	1	0	NA	0
C2_T10	Left	C2	10	Left	Closed	3.006	1	1	1	NA
C3_T1	Right	C3	1	Left	Open	2.3584	1	0	NA	0
C3_T2	Right	C3	2	Right	Closed	2.3583	1	1	0	NA
C3_T3	Left	C3	3	Left	Closed	2.0963	1	1	0	NA
C3_T4	Right	C3	4	Left	Open	1.834	1	0	NA	0
C3_T5	Left	C3	5	NA	NA	NA	0	NA	NA	NA
C3_T6	Right	C3	6	Left	Open	2.097	1	0	NA	0
C3_T7	Left	C3	7	Right	Open	4.455	1	0	NA	1
C4_T1	Right	C4	1	Left	Open	17.2858	1	0	NA	1
C4_T2	Left	C4	2	NA	NA	NA	0	NA	NA	NA
C4_T3	Right	C4	3	NA	NA	NA	0	NA	NA	NA
C4_T4	Left	C4	4	NA	NA	NA	0	NA	NA	NA
C4_T5	Right	C4	5	Left	Open	2.469	1	0	NA	0
C4_T6	Right	C4	6	Right	Closed	5.923	1	1	1	NA
C4_T7	Left	C4	7	NA	NA	NA	0	NA	NA	NA
C4_T8	Left	C4	8	Right	Open	3.951	1	0	NA	1
C4_T9	Right	C4	9	Left	Open	1.478	1	0	NA	0
C4_T10	Left	C4	10	NA	NA	NA	0	NA	NA	NA
C6_T1	Left	C6	1	Right	Open	2.728	1	0	NA	1
C6_T2	Left	C6	2	NA	NA	NA	0	NA	NA	NA
C6_T3	Right	C6	3	Right	Closed	1.946	1	1	0	NA
C6_T4	Right	C6	4	Right	Closed	1.947	1	1	0	NA
C6_T5	Left	C6	5	NA	NA	NA	0	NA	NA	NA
C6_T6	Right	C6	6	Right	Closed	2.339	1	1	0	NA
C6_T7	Left	C6	7	Right	Open	2.338	1	0	NA	0
C6_T8	Left	C6	8	Right	Open	1.949	1	0	NA	0
C6_T9	Right	C6	9	Left	Open	1.949	1	0	NA	0
C6_T10	Right	C6	10	Right	Closed	2.696	1	1	1	NA
C7_T1	Left	C7	1	Right	Open	2.9762	1	0	NA	1
C7_T2	Right	C7	2	Left	Open	2.9761	1	0	NA	1
C7_T3	Left	C7	3	Right	Open	2.3147	1	0	NA	0
C7_T4	Left	C7	4	Left	Closed	2.9735	1	1	1	NA
C7_T5	Right	C7	5	Left	Open	1.653	1	0	NA	0
C7_T6	Left	C7	6	Left	Closed	1.655	1	1	0	NA
C7_T7	Right	C7	7	Right	Closed	2.65	1	1	0	NA
C7_T8	Right	C7	8	Right	Closed	2.319	1	1	0	NA
C7_T9	Left	C7	9	Left	Closed	1.984	1	1	0	NA
C7_T10	Right	C7	10	Left	Open	1.322	1	0	NA	0
C8_T1	Right	C8	1	Left	Open	2.0907	1	0	NA	0
C8_T2	Left	C8	2	Right	Open	2.4391	1	0	NA	0
C8_T3	Left	C8	3	Left	Closed	17.7676	1	1	1	NA
C8_T4	Right	C8	4	Right	Closed	2.095	1	1	0	NA
C8_T5	Right	C8	5	Right	Closed	2.784	1	1	1	NA
C8_T6	Left	C8	6	Left	Closed	4.531	1	1	1	NA
C8_T7	Right	C8	7	Left	Open	2.439	1	0	NA	0
C8_T8	Left	C8	8	Right	Open	2.093	1	0	NA	0
C8_T9	Left	C8	9	Left	Closed	1.74	1	1	0	NA
C8_T10	Right	C8	10	Right	Closed	3.835	1	1	1	NA
C9_T1	Left	C9	1	Left	Closed	6.3152	1	1	1	NA
C9_T2	Right	C9	2	Left	Open	2.6608	1	0	NA	1
C9_T3	Left	C9	3	Left	Closed	1.334	1	1	0	NA
C9_T4	Right	C9	4	Left	Open	2.328	1	0	NA	0
C9_T5	Right	C9	5	Left	Open	1.996	1	0	NA	0
C9_T6	Left	C9	6	Left	Closed	1.326	1	1	0	NA
C9_T7	Left	C9	7	Left	Closed	4.659	1	1	1	NA
C9_T8	Right	C9	8	Left	Open	1.995	1	0	NA	0
C9_T9	Right	C9	9	NA	NA	NA	0	NA	NA	NA
C9_T10	Left	C9	10	NA	NA	NA	0	NA	NA	NA
X0_T1	Left	X0	1	Right	Open	2.7184	1	0	NA	1
X0_T2	Right	X0	2	Left	Open	1.699	1	0	NA	0
X0_T3	Right	X0	3	Right	Closed	1.0174	1	1	0	NA
X0_T4	Left	X0	4	Right	Open	2.0388	1	0	NA	1
X0_T5	Right	X0	5	Left	Open	2.039	1	0	NA	1
X0_T6	Right	X0	6	Left	Open	1.359	1	0	NA	0
X0_T7	Left	X0	7	Left	Closed	2.382	1	1	1	NA
X0_T8	Left	X0	8	Left	Closed	2.039	1	1	1	NA
X0_T9	Right	X0	9	NA	NA	NA	0	NA	NA	NA
X0_T10	Left	X0	10	NA	NA	NA	0	NA	NA	NA
X1_T1	Right	X1	1	Right	Closed	0.6048	1	1	0	NA
X1_T2	Right	X1	2	Left	Open	1.8084	1	0	NA	1
X1_T3	Left	X1	3	Left	Closed	1.8044	1	1	0	NA
X1_T4	Right	X1	4	Left	Open	2.1074	1	0	NA	1
X1_T5	Left	X1	5	Left	Closed	1.202	1	1	0	NA
X1_T6	Right	X1	6	Right	Closed	1.506	1	1	0	NA
X1_T7	Left	X1	7	Left	Closed	0.601	1	1	0	NA
X1_T8	Right	X1	8	Right	Closed	2.11	1	1	1	NA
X1_T9	Left	X1	9	Right	Open	1.507	1	0	NA	0
X1_T10	Left	X1	10	NA	NA	NA	0	NA	NA	NA
X2_T1	Right	X2	1	Left	Open	0.8939	1	0	NA	0
X2_T2	Left	X2	2	Left	Closed	0.8939	1	1	0	NA
X2_T3	Right	X2	3	Left	Open	1.4303	1	0	NA	0
X2_T4	Left	X2	4	Right	Open	1.9666	1	0	NA	1
X2_T5	Right	X2	5	Left	Open	1.609	1	0	NA	0
X2_T6	Right	X2	6	Left	Open	1.967	1	0	NA	1
X2_T7	Left	X2	7	Right	Open	0.894	1	0	NA	0
X2_T8	Left	X2	8	Right	Open	1.43	1	0	NA	0
X3_T1	Left	X3	1	Left	Closed	1.8248	1	1	1	NA
X3_T2	Left	X3	2	Right	Open	1.5238	1	0	NA	0
X3_T3	Right	X3	3	Left	Open	1.5238	1	0	NA	0
X3_T4	Right	X3	4	Left	Open	1.523	1	0	NA	0
X3_T5	Left	X3	5	Left	Closed	0.916	1	1	0	NA
X3_T6	Right	X3	6	Left	Open	2.133	1	0	NA	1
X3_T7	Left	X3	7	Right	Open	2.743	1	0	NA	1
X3_T8	Left	X3	8	Right	Open	0.914	1	0	NA	0
X3_T9	Right	X3	9	Left	Open	2.438	1	0	NA	1
X3_T10	Right	X3	10	Left	Open	1.524	1	0	NA	0
X4 _T1	Left	X4	1	NA	NA	NA	0	NA	NA	NA
X4 _T2	Right	X4	2	NA	NA	NA	0	NA	NA	NA
X4 _T3	Left	X4	3	NA	NA	NA	0	NA	NA	NA
X4 _T4	Left	X4	4	NA	NA	NA	0	NA	NA	NA
X4 _T5	Right	X4	5	NA	NA	NA	0	NA	NA	NA
X4 _T6	Left	X4	6	NA	NA	NA	0	NA	NA	NA
X4 _T7	Right	X4	7	NA	NA	NA	0	NA	NA	NA
X4 _T8	Right	X4	8	NA	NA	NA	0	NA	NA	NA
X4 _T9	Left	X4	9	NA	NA	NA	0	NA	NA	NA
X4 _T10	Right	X4	10	NA	NA	NA	0	NA	NA	NA
X5_T1	Left	X5	1	Right	Open	1.9207	1	0	NA	1
X5_T2	Right	X5	2	Left	Open	2.5609	1	0	NA	1
X5_T3	Right	X5	3	Right	Closed	1.5967	1	1	0	NA
X5_T4	Left	X5	4	Left	Closed	1.278	1	1	0	NA
X5_T5	Left	X5	5	NA	NA	NA	0	NA	NA	NA
X5_T6	Right	X5	6	Right	Closed	1.598	1	1	0	NA
X5_T7	Right	X5	7	Left	Open	1.601	1	0	NA	0
X5_T8	Left	X5	8	Right	Open	1.921	1	0	NA	1
X5_T9	Left	X5	9	NA	NA	NA	0	NA	NA	NA
X5_T10	Right	X5	10	Left	Open	1.601	1	0	NA	0
X6_T1	Left	X6	1	Left	Closed	1.6502	1	1	0	NA
X6_T2	Right	X6	2	Right	Closed	1.6474	1	1	0	NA
X6_T3	Left	X6	3	Left	Closed	1.6491	1	1	0	NA
X6_T4	Left	X6	4	Left	Closed	2.473	1	1	1	NA
X6_T5	Right	X6	5	Right	Closed	2.059	1	1	1	NA
X6_T6	Right	X6	6	NA	NA	NA	0	NA	NA	NA
X6_T7	Left	X6	7	Left	Closed	1.653	1	1	0	NA
X6_T8	Right	X6	8	Left	Open	0.824	1	0	NA	0
X6_T9	Right	X6	9	Left	Open	0.82	1	0	NA	0
X6_T10	Left	X6	10	NA	NA	NA	0	NA	NA	NA
X7_T1	Right	X7	1	Left	Open	1.889	1	0	NA	1
X7_T2	Right	X7	2	Right	Closed	1.2562	1	1	0	NA
X7_T3	Left	X7	3	NA	NA	NA	0	NA	NA	NA
X7_T4	Left	X7	4	Left	Closed	1.892	1	1	1	NA
X7_T5	Right	X7	5	Left	Open	1.889	1	0	NA	1
X7_T6	Left	X7	6	Right	Open	2.519	1	0	NA	1
X7_T7	Right	X7	7	Left	Open	2.519	1	0	NA	1
X7_T8	Left	X7	8	Left	Closed	1.578	1	1	0	NA
X7_T9	Left	X7	9	Left	Closed	1.571	1	1	0	NA
X7_T10	Right	X7	10	Left	Open	1.889	1	0	NA	1
X8_T1	Left	X8	1	Right	Open	2.0272	1	0	NA	1
X8_T2	Right	X8	2	Left	Open	1.7738	1	0	NA	0
X8_T3	Right	X8	3	Left	Open	1.267	1	0	NA	0
X8_T4	Left	X8	4	Right	Open	1.267	1	0	NA	0
X8_T5	Right	X8	5	Left	Open	1.521	1	0	NA	0
X8_T6	Left	X8	6	Right	Open	1.521	1	0	NA	0
X8_T7	Right	X8	7	Right	Closed	2.536	1	1	1	NA
X8_T8	Left	X8	8	Left	Closed	1.77	1	1	0	NA
X8_T9	Left	X8	9	Right	Open	2.788	1	0	NA	1
X8_T10	Right	X8	10	Right	Closed	1.517	1	1	0	NA
X9_T1	Left	X9	1	Right	Open	3.0524	1	0	NA	1
X9_T2	Left	X9	2	Right	Open	2.1367	1	0	NA	1
X9_T3	Right	X9	3	Left	Open	2.1367	1	0	NA	1
X9_T4	Right	X9	4	Left	Open	2.747	1	0	NA	1
X9_T5	Left	X9	5	Left	Closed	0.919	1	1	0	NA
X9_T6	Right	X9	6	Left	Open	3.053	1	0	NA	1
X9_T7	Right	X9	7	Right	Closed	1.224	1	1	0	NA
X9_T8	Left	X9	8	Right	Open	1.526	1	0	NA	0
X9_T9	Left	X9	9	Left	Closed	1.522	1	1	0	NA
X9_T10	Right	X9	10	Left	Open	2.137	1	0	NA	1
Y0_T1	Left	Y0	1	Right	Open	1.794	1	0	NA	0
Y0_T2	Right	Y0	2	Left	Open	3.289	1	0	NA	1
Y0_T3	Right	Y0	3	Right	Closed	2.096	1	1	1	NA
Y0_T4	Left	Y0	4	Right	Open	1.495	1	0	NA	0
Y0_T5	Right	Y0	5	Left	Open	1.794	1	0	NA	0
Y0_T6	Left	Y0	6	Right	Open	3.289	1	0	NA	1
Y0_T7	Right	Y0	7	Left	Open	3.588	1	0	NA	1
Y0_T8	Left	Y0	8	Left	Closed	2.089	1	1	1	NA
Y0_T9	Left	Y0	9	Right	Open	2.093	1	0	NA	1
Y0_T10	Right	Y0	10	Right	Closed	1.794	1	1	0	NA
Y1_T1	Right	Y1	1	NA	NA	NA	0	NA	NA	NA
Y1_T2	Left	Y1	2	Right	Open	25.0466	1	0	NA	1
Y1_T3	Right	Y1	3	NA	NA	NA	0	NA	NA	NA
Y1_T4	Left	Y1	4	NA	NA	NA	0	NA	NA	NA
Y1_T5	Left	Y1	5	NA	NA	NA	0	NA	NA	NA
Y1_T6	Right	Y1	6	Left	Open	4.026	1	0	NA	1
Y1_T7	Right	Y1	7	NA	NA	NA	0	NA	NA	NA
Y1_T8	Left	Y1	8	NA	NA	NA	0	NA	NA	NA
Y1_T9	Right	Y1	9	Left	Open	2.241	1	0	NA	1
Y1_T10	Left	Y1	10	Left	Closed	1.347	1	1	0	NA
Y2_T1	Right	Y2	1	Right	Closed	0.873	1	1	0	NA
Y2_T2	Left	Y2	2	Left	Closed	1.3195	1	1	0	NA
Y2_T3	Left	Y2	3	Left	Closed	1.75	1	1	0	NA
Y2_T4	Right	Y2	4	NA	NA	NA	0	NA	NA	NA
Y2_T5	Right	Y2	5	NA	NA	NA	0	NA	NA	NA
Y2_T6	Left	Y2	6	NA	NA	NA	0	NA	NA	NA
Y2_T7	Left	Y2	7	NA	NA	NA	0	NA	NA	NA
Y2_T8	Right	Y2	8	Left	Open	3.513	1	0	NA	1
Y2_T9	Left	Y2	9	Left	Closed	2.19	1	1	1	NA
Y2_T10	Right	Y2	10	NA	NA	NA	0	NA	NA	NA
Y3_T1	Right	Y3	1	Right	Closed	0.606	1	1	0	NA
Y3_T2	Left	Y3	2	Left	Closed	1.8257	1	1	1	NA
Y3_T3	Left	Y3	3	Right	Open	1.5214	1	0	NA	0
Y3_T4	Right	Y3	4	Left	Open	2.4342	1	0	NA	1
Y3_T5	Right	Y3	5	Right	Closed	1.524	1	1	0	NA
Y3_T6	Left	Y3	6	Right	Open	2.13	1	0	NA	1
Y3_T7	Right	Y3	7	Left	Open	2.435	1	0	NA	1
Y3_T8	Left	Y3	8	Left	Closed	0.917	1	1	0	NA
Y3_T9	Left	Y3	9	Right	Open	2.13	1	0	NA	1
Y3_T10	Right	Y3	10	Left	Open	1.826	1	0	NA	1
Y4_T1	Left	Y4	1	Left	Closed	1.4845	1	1	0	NA
Y4_T2	Right	Y4	2	Right	Closed	1.8617	1	1	1	NA
Y4_T3	Left	Y4	3	Left	Closed	1.8574	1	1	1	NA
Y4_T4	Right	Y4	4	Left	Open	4.087	1	0	NA	1
Y4_T5	Right	Y4	5	Left	Open	3.343	1	0	NA	1
Y4_T6	Left	Y4	6	Right	Open	2.6	1	0	NA	1
Y4_T7	Left	Y4	7	Left	Closed	2.6	1	1	1	NA
Y4_T8	Right	Y4	8	Left	Open	1.858	1	0	NA	1
Y4_T9	Right	Y4	9	Right	Closed	2.234	1	1	1	NA
Y4_T10	Left	Y4	10	Left	Closed	1.857	1	1	1	NA
Y5_T1	Right	Y5	1	Right	Closed	1.4801	1	1	0	NA
Y5_T2	Left	Y5	2	Right	Open	1.2334	1	0	NA	0
Y5_T3	Left	Y5	3	Right	Open	1.48	1	0	NA	0
Y5_T4	Right	Y5	4	Right	Closed	1.4801	1	1	0	NA
Y5_T5	Left	Y5	5	Right	Open	1.973	1	0	NA	1
Y5_T6	Right	Y5	6	Right	Closed	1.476	1	1	0	NA
Y5_T7	Left	Y5	7	Right	Open	1.727	1	0	NA	0
Y5_T8	Right	Y5	8	Right	Closed	1.48	1	1	0	NA
Y5_T9	Left	Y5	9	Right	Open	1.481	1	0	NA	0
Y5_T10	Right	Y5	10	Left	Open	2.714	1	0	NA	1
Y6_T1	Right	Y6	1	Left	Open	1.675	1	0	NA	0
Y6_T2	Right	Y6	2	Right	Closed	1.345	1	1	0	NA
Y6_T3	Left	Y6	3	Left	Closed	1.34	1	1	0	NA
Y6_T4	Right	Y6	4	Right	Closed	2.01	1	1	1	NA
Y6_T5	Left	Y6	5	Right	Open	4.02	1	0	NA	1
Y6_T6	Right	Y6	6	Left	Open	1.68	1	0	NA	0
Y6_T7	Left	Y6	7	Right	Open	1.675	1	0	NA	0
Y6_T8	Left	Y6	8	Left	Closed	1.34	1	1	0	NA
Y6_T9	Right	Y6	9	Right	Closed	1.68	1	1	0	NA
Y6_T10	Left	Y6	10	Left	Closed	1.68	1	1	0	NA
Y7_T1	Left	Y7	1	Right	Open	1.2132	1	0	NA	0
Y7_T2	Right	Y7	2	Right	Closed	1.215	1	1	0	NA
Y7_T3	Right	Y7	3	Left	Open	1.8199	1	0	NA	1
Y7_T4	Left	Y7	4	Right	Open	3.0332	1	0	NA	1
Y7_T5	Left	Y7	5	Left	Closed	2.732	1	1	1	NA
Y7_T6	Right	Y7	6	Left	Open	2.123	1	0	NA	1
Y7_T7	Right	Y7	7	Right	Closed	2.728	1	1	1	NA
Y7_T8	Left	Y7	8	Right	Open	1.214	1	0	NA	0
Y7_T9	Left	Y7	9	Left	Closed	1.211	1	1	0	NA
Y7_T10	Right	Y7	10	Left	Open	13.952	1	0	NA	1
Y8_T1	Left	Y8	1	Left	Closed	1.3322	1	1	0	NA
Y8_T2	Right	Y8	2	Left	Open	2.4058	1	0	NA	1
Y8_T3	Left	Y8	3	Right	Open	2.9405	1	0	NA	1
Y8_T4	Left	Y8	4	Left	Closed	1.3394	1	1	0	NA
Y8_T5	Right	Y8	5	Left	Open	1.07	1	0	NA	0
Y8_T6	Right	Y8	6	Right	Closed	0.537	1	1	0	NA
Y8_T7	Left	Y8	7	Right	Open	1.336	1	0	NA	0
Y8_T8	Right	Y8	8	Right	Closed	1.066	1	1	0	NA
Y8_T9	Right	Y8	9	Left	Open	1.065	1	0	NA	0
Y8_T10	Left	Y8	10	NA	NA	NA	0	NA	NA	NA
Y9_T1	Right	Y9	1	Right	Closed	5.0008	1	1	1	NA
Y9_T2	Right	Y9	2	Left	Open	5.0018	1	0	NA	1
Y9_T3	Left	Y9	3	Right	Open	1.3894	1	0	NA	0
Y9_T4	Left	Y9	4	Left	Closed	1.664	1	1	0	NA
Y9_T5	Right	Y9	5	Right	Closed	2.219	1	1	1	NA
Y9_T6	Left	Y9	6	Right	Open	1.667	1	0	NA	0
Y9_T7	Right	Y9	7	Left	Open	1.667	1	0	NA	0
Y9_T8	Left	Y9	8	Right	Open	1.945	1	0	NA	1
Y9_T9	Left	Y9	9	Right	Open	1.668	1	0	NA	0
Y9_T10	Right	Y9	10	Left	Open	1.389	1	0	NA	0
Z0_T1	Left	Z0	1	Right	Open	1.0827	1	0	NA	0
Z0_T2	Right	Z0	2	Right	Closed	1.4526	1	1	0	NA
Z0_T3	Right	Z0	3	Right	Closed	2.1733	1	1	1	NA
Z0_T4	Left	Z0	4	Right	Open	2.536	1	0	NA	1
Z0_T5	Right	Z0	5	Left	Open	3.261	1	0	NA	1
Z0_T6	Right	Z0	6	Left	Open	1.812	1	0	NA	1
Z0_T7	Left	Z0	7	Left	Closed	3.259	1	1	1	NA
Z0_T8	Left	Z0	8	Left	Closed	1.087	1	1	0	NA
Z0_T9	Right	Z0	9	Right	Closed	3.626	1	1	1	NA
Z0_T10	Left	Z0	10	NA	NA	NA	0	NA	NA	NA
Z1_T1	Left	Z1	1	Left	Closed	1.4112	1	1	0	NA
Z1_T2	Left	Z1	2	Right	Open	2.5355	1	0	NA	1
Z1_T3	Right	Z1	3	Left	Open	4.2258	1	0	NA	1
Z1_T4	Right	Z1	4	Left	Open	2.8174	1	0	NA	1
Z1_T5	Left	Z1	5	Right	Open	1.972	1	0	NA	1
Z1_T6	Right	Z1	6	Left	Open	1.69	1	0	NA	0
Z1_T7	Right	Z1	7	Left	Open	1.127	1	0	NA	0
Z1_T8	Left	Z1	8	Right	Open	1.972	1	0	NA	1
Z1_T9	Left	Z1	9	Left	Closed	1.688	1	1	0	NA
Z1_T10	Right	Z1	10	Right	Closed	1.689	1	1	0	NA
Z2_T1	Left	Z2	1	Right	Open	1.7267	1	0	NA	0
Z2_T2	Right	Z2	2	Left	Open	4.1935	1	0	NA	1
Z2_T3	Right	Z2	3	Left	Open	2.9602	1	0	NA	1
Z2_T4	Left	Z2	4	Left	Closed	1.2334	1	1	0	NA
Z2_T5	Right	Z2	5	Left	Open	1.727	1	0	NA	0
Z2_T6	Right	Z2	6	Left	Open	1.48	1	0	NA	0
Z2_T7	Left	Z2	7	Left	Closed	1.48	1	1	0	NA
Z2_T8	Left	Z2	8	Right	Open	1.234	1	0	NA	0
Z2_T9	Right	Z2	9	Left	Open	1.233	1	0	NA	0
Z2_T10	Left	Z2	10	Left	Closed	1.233	1	1	0	NA
Z3_T1	Right	Z3	1	Right	Closed	2.764	1	1	1	NA
Z3_T2	Left	Z3	2	NA	NA	NA	0	NA	NA	NA
Z3_T3	Right	Z3	3	Right	Closed	4.6	1	1	1	NA
Z3_T4	Left	Z3	4	Left	Closed	1.845	1	1	1	NA
Z3_T5	Left	Z3	5	Right	Open	1.378	1	0	NA	0
Z3_T6	Right	Z3	6	Left	Open	2.762	1	0	NA	1
Z3_T7	Right	Z3	7	Right	Closed	1.842	1	1	1	NA
Z3_T8	Left	Z3	8	Left	Closed	0.921	1	1	0	NA
Z3_T9	Right	Z3	9	NA	NA	NA	0	NA	NA	NA
Z3_T10	Left	Z3	10	Left	Closed	0.459	1	1	0	NA
Z4_T1	Right	Z4	1	Right	Closed	1.8098	1	1	1	NA
Z4_T2	Left	Z4	2	Right	Open	4.5282	1	0	NA	1
Z4_T3	Left	Z4	3	Left	Closed	3.0188	1	1	1	NA
Z4_T4	Right	Z4	4	Right	Closed	2.111	1	1	1	NA
Z4_T5	Right	Z4	5	Left	Open	3.321	1	0	NA	1
Z4_T6	Left	Z4	6	Left	Closed	1.51	1	1	0	NA
Z4_T7	Left	Z4	7	Left	Closed	2.418	1	1	1	NA
Z4_T8	Right	Z4	8	Left	Open	1.811	1	0	NA	1
Z4_T9	Left	Z4	9	Left	Closed	1.809	1	1	1	NA
Z4_T10	Right	Z4	10	Left	Open	1.51	1	0	NA	0
Z5_T1	Right	Z5	1	Left	Open	1.9486	1	0	NA	1
Z5_T2	Right	Z5	2	Right	Closed	0.3877	1	1	0	NA
Z5_T3	Left	Z5	3	Left	Closed	0.7794	1	1	0	NA
Z5_T4	Right	Z5	4	Left	Open	1.5589	1	0	NA	0
Z5_T5	Left	Z5	5	Right	Open	1.559	1	0	NA	0
Z5_T6	Right	Z5	6	NA	NA	NA	0	NA	NA	NA
Z5_T7	Left	Z5	7	NA	NA	NA	0	NA	NA	NA
Z5_T8	Right	Z5	8	Right	Closed	6.234	1	1	1	NA
Z5_T9	Left	Z5	9	Left	Closed	1.952	1	1	1	NA
Z5_T10	Left	Z5	10	Right	Open	1.56	1	0	NA	0
Z6_T1	Right	Z6	1	Left	Open	1.6097	1	0	NA	0
Z6_T2	Left	Z6	2	Right	Open	1.878	1	0	NA	1
Z6_T3	Right	Z6	3	Right	Closed	1.6097	1	1	0	NA
Z6_T4	Left	Z6	4	Left	Closed	1.3391	1	1	0	NA
Z6_T5	Right	Z6	5	Left	Open	1.073	1	0	NA	0
Z6_T6	Right	Z6	6	Left	Open	2.683	1	0	NA	1
Z6_T7	Left	Z6	7	Left	Closed	2.683	1	1	1	NA
Z6_T8	Left	Z6	8	Right	Open	2.414	1	0	NA	1
Z6_T9	Right	Z6	9	NA	NA	NA	0	NA	NA	NA
Z6_T10	Left	Z6	10	Left	Closed	2.147	1	1	1	NA
Z7_T1	Left	Z7	1	Left	Closed	2.3213	1	1	1	NA
Z7_T2	Left	Z7	2	Right	Open	2.6531	1	0	NA	1
Z7_T3	Right	Z7	3	Left	Open	3.9797	1	0	NA	1
Z7_T4	Right	Z7	4	Right	Closed	1.329	1	1	0	NA
Z7_T5	Left	Z7	5	Right	Open	6.302	1	0	NA	1
Z7_T6	Right	Z7	6	Left	Open	5.638	1	0	NA	1
Z7_T7	Left	Z7	7	Left	Closed	8.959	1	1	1	NA
Z7_T8	Left	Z7	8	NA	NA	NA	0	NA	NA	NA
Z7_T9	Right	Z7	9	Left	Open	2.985	1	0	NA	1
Z7_T10	Right	Z7	10	Right	Closed	2.322	1	1	1	NA
Z8_T1	Left	Z8	1	NA	NA	NA	0	NA	NA	NA
Z8_T2	Right	Z8	2	NA	NA	NA	0	NA	NA	NA
Z8_T3	Left	Z8	3	NA	NA	NA	0	NA	NA	NA
Z8_T4	Left	Z8	4	NA	NA	NA	0	NA	NA	NA
Z8_T5	Right	Z8	5	NA	NA	NA	0	NA	NA	NA
Z8_T6	Left	Z8	6	NA	NA	NA	0	NA	NA	NA
Z8_T7	Right	Z8	7	NA	NA	NA	0	NA	NA	NA
Z8_T8	Right	Z8	8	Left	Open	12.942	1	0	NA	1
Z8_T9	Left	Z8	9	Right	Open	10.069	1	0	NA	1
Z8_T10	Right	Z8	10	NA	NA	NA	0	NA	NA	NA
Z9_T1	Left	Z9	1	Right	Open	3.6764	1	0	NA	1
Z9_T2	Left	Z9	2	Left	Closed	1.4725	1	1	0	NA
Z9_T3	Right	Z9	3	Right	Closed	5.5137	1	1	1	NA
Z9_T4	Right	Z9	4	Left	Open	1.842	1	0	NA	1
Z9_T5	Left	Z9	5	Left	Closed	13.233	1	1	1	NA
Z9_T6	Right	Z9	6	Right	Closed	0.735	1	1	0	NA
Z9_T7	Right	Z9	7	NA	NA	NA	0	NA	NA	NA
Z9_T8	Left	Z9	8	Left	Closed	9.559	1	1	1	NA
Z9_T9	Left	Z9	9	Left	Closed	1.475	1	1	0	NA
Z9_T10	Right	Z9	10	Left	Open	1.838	1	0	NA	1
