# Supplementary material for: Goats work for food in a contrafreeloading task
Source: Sci Rep. 2020 Dec 21;10:22336. doi: 10.1038/s41598-020-78931-w (PMC7752918; doi:10.1038/s41598-020-78931-w)
Supplement: Supplementary file 4 — Supplementary Information 4. [file 41598_2020_78931_MOESM4_ESM.csv]

# Research Data accompanying Rosenberger et al.(2020)
# ----------------------------------------------------
# Individual: Identifier of individual
# Pen: Pen the goats were housed in
# DateOfBirth: Date of birth
# Taxonomy: Genus species subspecies
# Breed: Breed name
# SelectionLine: Dairy or Dwarf
# ----------------------------------------------------
Individual	Pen	DateOfBirth	Taxonomy	Breed	SelectionLine
A1	A	2017-01-23	Capra aegagrus hircus	Nigerian Dwarf	Dwarf
A2	A	2017-01-25	Capra aegagrus hircus	Nigerian Dwarf	Dwarf
A3	A	2017-01-24	Capra aegagrus hircus	Nigerian Dwarf	Dwarf
A4	A	2017-01-26	Capra aegagrus hircus	Nigerian Dwarf	Dwarf
A5	A	2017-01-26	Capra aegagrus hircus	Nigerian Dwarf	Dwarf
A6	A	2017-01-22	Capra aegagrus hircus	Nigerian Dwarf	Dwarf
A7	A	2017-01-26	Capra aegagrus hircus	Nigerian Dwarf	Dwarf
A8	A	2017-02-04	Capra aegagrus hircus	Nigerian Dwarf	Dwarf
A9	A	2017-01-19	Capra aegagrus hircus	Nigerian Dwarf	Dwarf
A0	A	2017-02-01	Capra aegagrus hircus	Nigerian Dwarf	Dwarf
B1	B	2017-01-25	Capra aegagrus hircus	Nigerian Dwarf	Dwarf
B2	B	2017-01-24	Capra aegagrus hircus	Nigerian Dwarf	Dwarf
B3	B	2017-01-29	Capra aegagrus hircus	Nigerian Dwarf	Dwarf
B4	B	2017-01-19	Capra aegagrus hircus	Nigerian Dwarf	Dwarf
B5	B	2017-01-19	Capra aegagrus hircus	Nigerian Dwarf	Dwarf
B6	B	2017-01-26	Capra aegagrus hircus	Nigerian Dwarf	Dwarf
B7	B	2017-02-04	Capra aegagrus hircus	Nigerian Dwarf	Dwarf
B8	B	2017-01-26	Capra aegagrus hircus	Nigerian Dwarf	Dwarf
B9	B	2017-01-25	Capra aegagrus hircus	Nigerian Dwarf	Dwarf
B0	B	2017-02-02	Capra aegagrus hircus	Nigerian Dwarf	Dwarf
C1	C	2017-01-22	Capra aegagrus hircus	Nigerian Dwarf	Dwarf
C2	C	2017-01-19	Capra aegagrus hircus	Nigerian Dwarf	Dwarf
C3	C	2017-01-30	Capra aegagrus hircus	Nigerian Dwarf	Dwarf
C4	C	2017-01-21	Capra aegagrus hircus	Nigerian Dwarf	Dwarf
C5	C	2017-01-26	Capra aegagrus hircus	Nigerian Dwarf	Dwarf
C6	C	2017-02-03	Capra aegagrus hircus	Nigerian Dwarf	Dwarf
C7	C	2017-01-31	Capra aegagrus hircus	Nigerian Dwarf	Dwarf
C8	C	2017-01-23	Capra aegagrus hircus	Nigerian Dwarf	Dwarf
C9	C	2017-01-25	Capra aegagrus hircus	Nigerian Dwarf	Dwarf
C0	C	2017-01-23	Capra aegagrus hircus	Nigerian Dwarf	Dwarf
X1	X	2017-03-15	Capra aegagrus hircus	Saanen	Dairy
X2	X	2017-03-02	Capra aegagrus hircus	Chamois Coloured	Dairy
X3	X	2017-04-08	Capra aegagrus hircus	Saanen	Dairy
X4	X	2017-03-15	Capra aegagrus hircus	Saanen	Dairy
X5	X	2017-04-05	Capra aegagrus hircus	Chamois Coloured	Dairy
X6	X	2017-03-14	Capra aegagrus hircus	Saanen	Dairy
X7	X	2017-02-21	Capra aegagrus hircus	Chamois Coloured	Dairy
X8	X	2017-03-15	Capra aegagrus hircus	Saanen	Dairy
X9	X	2017-04-05	Capra aegagrus hircus	Chamois Coloured	Dairy
X0	X	2017-04-06	Capra aegagrus hircus	Saanen x Chamois	Dairy
Y1	Y	2017-03-15	Capra aegagrus hircus	Saanen	Dairy
Y2	Y	2017-03-15	Capra aegagrus hircus	Saanen	Dairy
Y3	Y	2017-03-04	Capra aegagrus hircus	Chamois Coloured	Dairy
Y4	Y	2017-02-16	Capra aegagrus hircus	Saanen	Dairy
Y5	Y	2017-04-15	Capra aegagrus hircus	Saanen x Chamois	Dairy
Y6	Y	2017-03-05	Capra aegagrus hircus	Saanen	Dairy
Y7	Y	2017-02-18	Capra aegagrus hircus	Saanen	Dairy
Y8	Y	2017-04-15	Capra aegagrus hircus	Saanen x Chamois	Dairy
Y9	Y	2017-02-20	Capra aegagrus hircus	Chamois Coloured	Dairy
Y0	Y	2017-02-18	Capra aegagrus hircus	Saanen	Dairy
Z1	Z	2017-04-07	Capra aegagrus hircus	Chamois Coloured	Dairy
Z2	Z	2017-03-15	Capra aegagrus hircus	Saanen	Dairy
Z3	Z	2017-03-10	Capra aegagrus hircus	Chamois Coloured	Dairy
Z4	Z	2017-04-08	Capra aegagrus hircus	Saanen	Dairy
Z5	Z	2017-04-10	Capra aegagrus hircus	Chamois Coloured	Dairy
Z6	Z	2017-03-15	Capra aegagrus hircus	Chamois Coloured	Dairy
Z7	Z	2017-03-05	Capra aegagrus hircus	Saanen	Dairy
Z8	Z	2017-02-16	Capra aegagrus hircus	Saanen	Dairy
Z9	Z	2017-03-13	Capra aegagrus hircus	Chamois Coloured	Dairy
Z0	Z	2017-04-02	Capra aegagrus hircus	Chamois Coloured	Dairy
